# Supplementary material for: Guided Internet-Delivered Treatment for Depression: Scoping Review
Source: JMIR Ment Health. 2022 Oct 4;9(10):e37342. doi: 10.2196/37342 (PMC9579933; doi:10.2196/37342)
Supplement: Multimedia Appendix 5 [file mental_v9i10e37342_app5.xlsx]

## Sheet: Ark1
AUTHORS	YEAR	TITLE	JOURNAL	DOI	DESIGN	EFFICACY/EFFECTIVENESS	ACTIVE/INACTIVE CONTROL	APPROACH	ACCESS TO MANUAL	NAME OF TREATMENT PROGRAM	GUIDE	OUTCOME	DURATION OF INTERVENTION (WEEKS)	PARTICIPANTS	% FEMALES	MEAN AGE	AGE GROUP	COMORBIDITY	COUNTRIES	DEFINITION OF TREATMENT-COMPLETION	TREATMENT COMPLETERS	REASONS FOR TREATMENT DROP-OUT
Andersson et al.	2013	Randomised controlled non-inferiority trial with 3-year follow-up of internet-delivered versus face-to-face group cognitive behavioural therapy for depression.	Journal of Affective Disorders	https://doi.org/10.1016/j.jad.2013.08.022	RCT	Effectiveness	Active	iCBT	No	Not reported	Students	MADRS-S	8	33	0.7576	42.8	Adults	Dysthymia	Sweden	Not defined	0.926	Not given
Araya et al.	2021	Effect of a Digital Intervention on Depressive Symptoms in Patients With Comorbid Hypertension or Diabetes in Brazil and PeruTwo Randomized Clinical Trials	JAMA	https://doi.org/10.1001/jama.2021.4348	RCT	Effectiveness	Inactive	Behavioral activation	No	CONEMO	Trained professionals	PHQ-9	6	657	0.8584	57.85	Adults	Hypertension or diabetes	Brazil and Peru	Not defined	0.561	Not given
Arjadi et al.	2018	Internet-based behavioural activation with lay counsellor support versus online minimal psychoeducation without support for treatment of depression: a randomised controlled trial in Indonesia	The Lancet Psychiatry	https://doi.org/10.1016/S2215-0366(18)30223-2	RCT	Efficacy	Active	Behavioral activation	No	Guided Act and Feel Indonesia	Trained professionals	PHQ-9	8	159	0.805	24.45	Adults	Anxiety, PTSD	Indonesia	Defined	0.767	Unclear
Beiwinkel et al.	2017	Effectiveness of a Web-Based Intervention in Reducing Depression and Sickness Absence: Randomized Controlled Trial	Journal of Medical Internet Research	https://doi.org/10.2196/jmir.6546	RCT	Effectiveness	Active	ICBT	No	HelpID	Trained professionals	BDI-II, PHQ-9	12	100	0.66	47.01	Adults	Not reported	Germany	Not defined	Not reported	Not given
Berger et al.	2011	Internet-Based Treatment of Depression: A Randomized Controlled Trial Comparing Guided with Unguided Self-Help	Cognitive Behaviour Therapy	https://doi.org/10.1080/16506073.2011.616531	RCT	Efficacy	Active and inactive	iCBT	No	Deprexis	Students	BDI-II	10	25	0.68	38.2	Adults	Anxiety, eating disorder	Switzerland and Germany	Not defined	0.56	Not given
Blom et al.	2015	Internet Treatment Addressing either Insomnia or Depression, for Patients with both Diagnoses: A Randomized Trial	Sleep	https://doi.org/10.5665/sleep.4412	RCT	Not defined	Active	iCBT	No	Not reported	Students	MADRS-S	9	21	0.7143	48.2	Adults	Insomnia	Sweden	Not defined	1	Not given
Boele et al.	2018	Internet-based guided self-help for glioma patients with depressive symptoms: a randomized controlled trial.	Journal of Neuro-Oncology	https://doi.org/10.1007/s11060-017-2712-5	RCT	Effectiveness	Active and inactive	Problem-solving therapy	No	Everything under control	Trained professionals	CES-D	5	45	0.5778	43.58	Adults	Glioma and non-CNS cancer	Netherlands	Not defined	0.368	Given
Boersma et al.	2019	Efficacy of a transdiagnostic emotion–focused exposure treatment for chronic pain patients with comorbid anxiety and depression: a randomized controlled trial	Pain	https://doi.org/10.1097/j.pain.0000000000001575	RCT	Efficacy	Active	iCBT	No	Not reported	Trained professionals	MADRS-S	12	57	0.7719	44	Adults	Chronic pain	Sweden	Not defined	0.298	Not given
Boeschoten et al.	2017	Internet-based treatment for depression in multiple sclerosis: a randomized controlled trial	Multiple Sclerosis Journal	https://doi.org/10.1177/1352458516671820	RCT	Effectiveness	Inactive	Problem-solving therapy	No	Minder Zorgen (Worry Less)	Trained professionals	BDI-II	10	85	0.8353	48.4	Adults	Multiple Sclerosis	Netherlands	Defined	0.671	Given
Brabyn et al.	2016	The second Randomised Evaluation of the Effectiveness, cost-effectiveness and Acceptability of Computerised Therapy (REEACT-2) trial: does the provision of telephone support enhance the effectiveness of computer-delivered cognitive behaviour therapy? A randomised controlled trial.	Health technology assessment	https://doi.org/10.3310/hta20890	RCT	Effectiveness	Active	iCBT	No	MoodGYM	Trained professionals	PHQ-9	7	187	0.6684	41	Adults	Included, but not reported in detail	UK	Not defined	0.194	Not given
Braun et al.	2021	Effectiveness of guided internet-based interventions in the indicated prevention of depression in green professions (PROD-A): Results of a pragmatic randomized controlled trial	Journal of Affective Disorders	https://doi.org/10.1016/j.jad.2020.09.066	RCT	Effectiveness	Inactive	iCBT	No	GET.ON	Trained professionals	QIDS-SR16	8	171	0.5965	50.02	Adults	Diabetes, anxiety, stress	Germany	Defined	0.222	Not given
Buhrman et al.	2015	Individualized Guided Internet-delivered Cognitive-Behavior Therapy for Chronic Pain Patients With Comorbid Depression and Anxiety: A Randomized Controlled Trial	The Clinical Journal of Pain	https://doi.org/10.1097/ajp.0000000000000176	RCT	Not defined	Active	iCBT	No	Not reported	Students	MADRS-S	8	28	0.8571	54.1	Adults	Anxiety, pain	Sweden	Not defined	0.444	Not given
Carlbring et al.	2013	Internet-based behavioral activation and acceptance-based treatment for depression: A randomized controlled trial	Journal of Affective Disorders	https://doi.org/10.1016/j.jad.2012.12.020	RCT	Not defined	Inactive	Behavioral activation and ACT	No	Depressionshjälpen	Students	BDI-II	8	40	0.775	43.6	Adults	Dysthymia	Sweden	Not defined	0.275	Not given
Choi et al.	2012	Culturally attuned Internet treatment for depression amongst Chinese Australians: A randomised controlled trial	Journal of Affective Disorders	https://doi.org/10.1016/j.jad.2011.11.003	RCT	Efficacy	Inactive	iCBT	No	Brighten Your Mood Program (Sadness iCBT Program)	Research staff	BDI, PHQ-9	8	25	0.88	40.6	Adults	Not reported	Australia	Defined	0.68	Not given
Day et al	2013	Internet-based guided self-help for university students with anxiety, depression and stress: A randomized controlled clinical trial.	Behaviour Research and Therapy	https://doi.org/10.1016/j.brat.2013.03.003	RCT	Efficacy	Inactive	iCBT	No	Not reported	Students	DASS-21	6	66	0.8939	23.55	Teenagers - young adults	Anxiety, stress	Canada	Not defined	0.61	Not given
Dear et al.	2018	Treating anxiety and depression in young adults: A randomised controlled trial comparing clinician-guided versus self-guided Internet-delivered cognitive behavioural therapy	Australian & New Zealand Journal of Psychiatry	https://doi.org/10.1177/0004867417738055	RCT	Efficacy	Active	iCBT	No	The Mood Mechanic Course	Trained professionals	PHQ-9	5	96	0.8646	21.47	Teenagers - young adults	Not reported	Australia	Not defined	0.583	Not given
Dear et al.	2011	An open trial of a brief transdiagnostic internet treatment for anxiety and depression	Behaviour Research and Therapy	https://doi.org/10.1016/j.brat.2011.09.007	RCT	Efficacy	Inactive	iCBT	No	Wellbeing Program (brief version)	Trained professionals	MINI, DASS-21, PHQ-9	8	32	0.7813	44.38	Adults	Anxiety	Australia	Defined	0.813	Not given
Do et al.	2021	Effectiveness and dissemination of computer-based cognitive behavioral therapy for depressed adolescents: Effective and accessible to whom?	Journal of Affective Disorders	https://doi.org/10.1016/j.jad.2020.12.177	RCT	Effectiveness	Inactive	iCBT	No	Hangbok-Nuri program	Trained professionals	PHQ-9, CES-D	5	28	0.52	Not reported	Teenagers - young adults	Not reported	South Korea	Not defined	0.9	Not given
Ebert et al.	2017	The 6-month effectiveness of Internet-based guided self-help for depression in adults with Type 1 and 2 diabetes mellitus.	Diabetic Medicine	https://doi.org/10.1111/dme.13173	RCT	Effectiveness	Active	Behavioral activation and problem-solving therapy	No	GET.ON Mood Enhancer Diabetes	Trained professionals	CES-D	Not reported	129	0.6357	50.3	Adults	Diabetes	Germany	Defined	0.615	Not given
Eriksson et al.	2017	Long-term effects of Internet-delivered cognitive behavioral therapy for depression in primary care – the PRIM-NET controlled trial	Scandinavian Journal of Primary Health Care	https://doi.org/10.1080/02813432.2017.1333299	RCT	Effectiveness	Inactive	iCBT	No	Depressionshjälpen	Trained professionals	BDI-II	10	52	0.6731	37.1	Adults	Included, but not reported in detail	Sweden	Not defined	Not reported	Not given
Farrer et al.	2011	Internet-Based CBT for Depression with and without Telephone Tracking in a National Helpline: Randomised Controlled Trial.	PLoS ONE	https://doi.org/10.1371/journal.pone.0028099	RCT	Effectiveness	Active	iCBT	No	MoodGYM, BluePages	Trained professionals	K10, CES-D	6	45	0.8222	41.7	Adults	Anxiety	Australia	Not defined	0.178	Not given
Fletcher et al.	2021	Matching depression management to severity prognosis in primary care: results of the Target-D randomised controlled trial	British Journal of General Practice	https://doi.org/10.3399/bjgp.2020.0783	RCT	Not defined	Active	iCBT	No	Targed-D	Trained professionals	PHQ-9	Not reported	254	0.6457	36.15	Adults	Not reported	Australia	Not defined	0.116	Not given
Flygare et al.	2020	Internet-based CBT for patients with depressive disorders in primary and psychiatric care: Is it effective and does comorbidity affect outcome?	Internet Interventions	https://doi.org/10.1016/j.invent.2019.100303	RCT	Effectiveness	Active	iCBT	No	Not reported	Trained professionals	MADRS-R, BDI-II	8	48	0.7917	42.9	Adults	Anxiety, personality disorders and other disorders reported	Sweden	Not defined	Not reported	Not given
Forand et al.	2018	Efficacy of Guided iCBT for Depression and Mediation of Change by Cognitive Skill Acquisition	Behavior Therapy	https://doi.org/10.1016/j.beth.2017.04.004	RCT	Efficacy	Inactive	iCBT	No	Beating the Blues United States v2.5.	Research staff	PHQ-9	8	59	0.7458	33.3	Adults	Included, but not reported in detail	USA	Not defined	0.559	Not given
Geraedts et al.	2014	Long-Term Results of a Web-Based Guided Self-Help Intervention for Employees With Depressive Symptoms: Randomized Controlled Trial	Journal of Medical Internet Research	https://doi.org/10.2196/jmir.3539	RCT	Effectiveness	Inactive	Problem-solving therapy and cognitive therapy	No	Happy@Work	Students	CES-D	7	116	0.6638	43	Adults	Anxiety, dysthymia	Netherlands	Defined	0.593	Given
Gilbody et al.	2017	Telephone-supported computerised cognitive–behavioural therapy: REEACT-2 large-scale pragmatic randomised controlled trial	The British journal of psychiatry	https://doi.org/10.1192/bjp.bp.116.192435	RCT	Effectiveness	Active	iCBT	No	MoodGYM	Trained professionals	PHQ-9	6	187	0.645	40.6	Adults	Included, but not reported in detail	UK	Not defined	0.737	Not given
Hadjistavropoulos et al.	2017	Randomized controlled trial of internet-delivered cognitive behaviour therapy comparing standard weekly versus optional weekly therapist support	Journal of Anxiety Disorders	https://doi.org/10.1016/j.janxdis.2017.09.006	RCT	Efficacy	Active	iCBT	No	Wellbeing Course	Trained professionals	PHQ-9	8	179	0.7654	38.3	Adults	Anxiety	Canada	Not defined	0.701	Not given
Hadjistavropoulos et al.	2020	Transdiagnostic Internet-delivered cognitive behaviour therapy with therapist support offered once-weekly or once-weekly supplemented with therapist support within one-business-day: Pragmatic randomized controlled trial	Internet Interventions	https://doi.org/10.1016/j.invent.2020.100347	RCT	Efficacy	Active	iCBT	No	Wellbeing Course	Trained professionals	PHQ-9	8	675	0.76	36.92	Adults	Anxiety, PTSD	Canada	Not defined	0.705	Not given
Hadjistavropoulos et al.	2020	A pragmatic factorial randomized controlled trial of transdiagnostic internet-delivered cognitive behavioural therapy: Exploring benefits of homework reflection questionnaires and twice-weekly therapist support	Internet Interventions	https://doi.org/10.1016/j.invent.2020.100357	RCT	Not defined	Active	iCBT	No	Wellbeing Course	Trained professionals	PHQ-9	8	593	0.7184	37.23	Adults	Anxiety, PTSD	Canada	Not defined	0.737	Not given
Hallgren et al.	2015	Physical exercise and internet-based cognitive–behavioural therapy in the treatment of depression: randomised controlled trial	The British journal of psychiatry	https://doi.org/10.1192/bjp.bp.114.160101	RCT	Effectiveness	Active and inactive	iCBT	No	Not reported	Trained professionals	MADRS-R	12	317	0.73	43	Adults	Anxiety	Sweden	Not defined	Not reported	Not given
Hauffman et al.	2020	Cocreated internet-based stepped care for individuals withcancer and concurrent symptoms of anxiety and depression:Results from the U-CARE AdultCan randomized controlled trial	Psycho-Oncology	https://doi.org/10.1002/pon.5489	RCT	Not defined	Inactive	iCBT	No	iCAN-DO	Trained professionals	HADS-D/A	19	124	Not reported	61	Adults	Cancer, anxiety	Sweden	Not defined	Not reported	Not given
Heller et al.	2020	The Effectiveness of a Guided Internet-Based Tool for the Treatment of Depression and Anxiety in Pregnancy (MamaKits Online): Randomized Controlled Trial	Journal of Medical Internet Research	https://doi.org/10.2196/15172	RCT	Effectiveness	Inactive	Problem-solving therapy	No	MamaKits Online	Students	CES-D, HADS-A	5 modules	79	1	32.08	Adults	Anxiety, other mental problems	Netherlands	Defined	0.47	Given
Hobfoll et al.	2016	Vets prevail online intervention reduces PTSD and depression in veterans with mild-to-moderate symptoms.	Journal of Consulting and Clinical Psychology	https://doi.org/10.1037/ccp0000041	RCT	Efficacy	Inactive	iCBT	No	Vets Prevail	Trained professionals	CES-D	5	209	0.1866	34.22	Adults	PTSD	USA	Not defined	0.73	Not given
Hoek et al.	2012	Effects of Internet-Based Guided Self-Help Problem-Solving Therapy for Adolescents with Depression and Anxiety: A Randomized Controlled Trial	PLoS ONE	https://doi.org/10.1371/journal.pone.0043485	RCT	Not defined	Inactive	Problem-solving therapy	No	Not reported	Trained professionals	CES-D, HADS-A	5	22	0.6818	15.78	Teenagers - young adults	Anxiety	Netherlands	Defined	0.273	Not given
Hudson et al.	2017	Tailored online cognitive behavioural therapy with or without therapist support calls to target psychological distress in adults receiving haemodialysis: a feasibility randomised controlled trial	Journal of Psychosomatic Research	https://doi.org/10.1016/j.jpsychores.2017.09.009	RCT	Not defined	Active	iCBT	No	iDiD online intervention	Trained professionals	PHQ-9	12	18	0.4444	49	Adults	Renal Disease/ kidney failure	UK	Not defined	0.06	Not given
Hunkeler et al.	2012	A web-delivered care management and patient self-management program for recurrent depression: a randomized trial.	Psychiatric Services	https://doi.org/10.1176/appi.ps.005332011	RCT	Not defined	Inactive	iCBT	No	eCare for Moods	Trained professionals	SCID	52	51	0.8039	27	Adults	Not reported	USA	Not defined	0.43	Not given
Høifødt et al.	2013	The Clinical Effectiveness of Web-Based Cognitive Behavioral Therapy With Face-to-Face Therapist Support for Depressed Primary Care Patients: Randomized Controlled Trial	Journal of Medical Internet Research	https://doi.org/10.2196/jmir.2714	RCT	Effectiveness	Inactive	iCBT	No	MoodGYM	Trained professionals	BDI-II	6	52	0.7115	38.3	Adults	Anxiety, other axis-I disorder	Norway	Defined	0.6	Given
Johansson et al.	2019	Effectiveness of guided internet-delivered cognitive behavior therapy for depression in routine psychiatry: A randomized controlled trial	Internet Interventions	https://doi.org/10.1016/j.invent.2019.100247	RCT	Effectiveness	Inactive	iCBT	No	Not reported	Trained professionals	MADRS-R	8	27	0.6667	37.4	Adults	Anxiety	Sweden	Not defined	0.46	Not given
Johansson et al.	2019	An Internet-Based Cognitive Behavioral Therapy Program Adapted to Patients With Cardiovascular Disease and Depression: Randomized Controlled Trial	JMIR Ment Health	https://doi.org/10.2196/14648	RCT	Not defined	Active	iCBT	No	Not reported	Trained professionals	PHQ-9	9	72	0.3472	61	Adults	Cardiovascular disease	Sweden	Not defined	0.6	Not given
Johansson, R., et al.	2013	Affect-focused psychodynamic psychotherapy for depression and anxiety through the Internet: a randomized controlled trial	PeerJ	https://doi.org/10.7717/peerj.102	RCT	Efficacy	Inactive	IPDT	No	Not reported	Students	PHQ-9	10	50	0.84	43.1	Adults	Anxiety	Sweden	Not defined	0.84	Not given
Johansson, R., et al.	2012	Psychodynamic Guided Self-Help for Adult Depression through the Internet: A Randomised Controlled Trial	PLoS ONE	https://doi.org/10.1371/journal.pone.0038021	RCT	Efficacy	Active	Psychodynamic guided self-help treatment	No	SUBGAP	Students	BDI-II	10	46	0.8043	45.5	Adults	Anxiety	Sweden	Not defined	0.783	Not given
Johansson, R., et al.	2012	Tailored vs. standardized internet-based cognitive behavior therapy for depression and comorbid symptoms: a randomized controlled trial	PLoS ONE	https://doi.org/10.1371/journal.pone.0036905	RCT	Efficacy	Active and inactive	iCBT	No	Not reported	Students	BDI-II, MADRS-R	10	79	0.7215	44.7	Adults	Anxiety, stress and insomnia	Sweden	Not defined	Not reported	Not given
Karyotaki et al.	2022	Guided internet-based transdiagnostic individually tailored Cognitive Behavioral Therapy for symptoms of depression and/or anxiety in college students: A randomized controlled trial	Behaviour Research and Therapy	https://doi.org/10.1016/j.brat.2021.104028	RCT	Effectiveness	Inactive	iCBT	No	ICare Prevent	Students	PHQ-9, MINI,	7	48	0.7917	21.75	Teenagers - young adults	Anxiety	Netherlands	Defined	0.542	Given
Kenter et al.	2016	Effectiveness of a web-based guided self-help intervention for outpatients with a depressive disorder: short-term results from a randomized controlled trial.	Journal of Medical Internet Research	https://doi.org/10.2196/jmir.4861	RCT	Effectiveness	Inactive	Problem-solving therapy	No	Not reported	Students	CES-D	5	136	0.5735	38.6	Adults	Included, but not reported in detail	Netherlands	Defined	0.125	Given
Kim et al.	2019	Interactivity, presence, and targeted patient care: mapping e-Health intervention effects over time for cancer patients with depression	Health communication	https://doi.org/10.1080/10410236.2017.1399504	RCT	Not defined	Active	Information	No	CHESS	Trained professionals	CES-D	6	105	1	52.66	Adults	Breast cancer	USA	Not defined	Not reported	Not given
Kivi et al.	2014	Internet-Based Therapy for Mild to Moderate Depression in Swedish Primary Care: Short Term Results from the PRIM-NET Randomized Controlled Trial.	Cognitive behaviour therapy	https://doi.org/10.1080/16506073.2014.921834	RCT	Effectiveness	Inactive	iCBT	No	Depressionshjälpen	Trained professionals	BDI-II	8	36	Not reported	36.6	Adults	Anxiety	Sweden	Not defined	0.56	Not given
Kladnitski et al.	2020	Transdiagnostic internet-delivered CBT and mindfulness-based treatment for depression and anxiety: A randomised controlled trial.	Internet Interventions	https://doi.org/10.1016/j.invent.2020.100310	RCT	Efficacy	Active and inactive	iCBT or iCBT+ mindfulness or mindfulness	No	Not reported	Trained professionals	PHQ-9	14	119	0.8655	38.39	Adults	Anxiety	Australia	Not defined	0.664	Not given
Kleiboer et al.	2015	A randomized controlled trial on the role of support in Internet-based problem solving therapy for depression and anxiety	Behaviour Research and Therapy	https://doi.org/10.1016/j.brat.2015.06.013	RCT	Effectiveness	Active and inactive	Problem-solving therapy	No	Allesondercontrole	Students	HADS, CES-D	6	214	0.6589	43.65	Adults	Anxiety	Netherlands	Not defined	0.315	Given
Lambert et al.	2018	Web-Based Intervention Using Behavioral Activation and Physical Activity for Adults With Depression (The eMotion Study): Pilot Randomized Controlled Trial	Journal of Medical Internet Research	https://doi.org/10.2196/10112	RCT	Not defined	Inactive	Behavioral activation and physical activity	No	eMotion	Research staff	PHQ-9	8	32	0.8125	39.3	Adults	Anxiety	UK	Not defined	0.031	Not given
Lappalainen et al.	2014	ACT Internet-based vs face-to-face? A randomized controlled trial of two ways to deliver Acceptance and Commitment Therapy for depressive symptoms: An 18-month follow-up	Behaviour Research and Therapy	https://doi.org/10.1016/j.brat.2014.07.006	RCT	Effectiveness	Active	ACT	No	Good Life Compass	Students	BDI-II	6	19	0.6842	42.26	Adults	Included, but not reported in detail	Finland	Not defined	Not reported	Not given
Lappalainen et al.	2015	Web-based acceptance and commitment therapy for depressive symptoms with minimal support: a randomized controlled trial	Behavior modification	https://doi.org/10.1177/0145445515598142	RCT	Effectiveness	Inactive	ACT	No	Good Life Compass	Students	BDI-II	7	19	0.6842	50.32	Adults	Not reported	Finland	Not defined	0.947	Given
Lindner et al.	2014	The impact of telephone versus e-mail therapist guidance on treatment outcomes, therapeutic alliance and treatment engagement in Internet-delivered CBT for depression: A randomised pilot tria	Internet Interventions	https://doi.org/10.1016/j.invent.2014.09.001	RCT	Not defined	Active	iCBT	No	Not reported	Students	BDI-II	7	38	0.8421	45.21	Adults	Dysthymia	Sweden	Not defined	Not reported	Not given
Lindqvist et al.	2020	Affect-Focused Psychodynamic Internet-Based Therapy for Adolescent Depression: Randomized Controlled Trial	Journal of Medical Internet Research	https://doi.org/10.2196/18047	RCT	Effectiveness	Active	IPDT	No	Not reported	Trained professionals	QIDS-A17-SR	8	76	0.8026	16.6	Teenagers - young adults	Anxiety, PTSD, eating disorder	Sweden	Not defined	0.88	Not given
Lundgren et al.	2016	The Effect of Guided Web-Based Cognitive Behavioral Therapy on Patients With Depressive Symptoms and Heart Failure: A Pilot Randomized Controlled Trial	Journal of Medical Internet Research	https://doi.org/10.2196/jmir.5556	RCT	Not defined	Active	iCBT	No	Not reported	Trained professionals	PHQ-9	9	25	0.4	63.6	Adults	Heart failure	Sweden	Not defined	0.24	Not given
MacLean et al.	2020	Coach-Facilitated Web-Based Therapy Compared With Information About Web-Based Resources in Patients Referred to Secondary Mental Health Care for Depression: Randomized Controlled Trial	Journal of Medical Internet Research	https://doi.org/10.2196/15001	RCT	Not defined	Inactive	Problem-solving therapy	No	The Journal	Trained professionals	PHQ-9	12	47	0.8085	43.5	Adults	Not reported	Canada	Defined	0.62	Unclear
Milgrom et al.	2016	Internet Cognitive Behavioral Therapy for Women With Postnatal Depression: A Randomized Controlled Trial of MumMoodBooster	Journal of Medical Internet Research	https://doi.org/10.2196/jmir.4993	RCT	Efficacy	Inactive	iCBT	No	MumMoodBooster	Trained professionals	BDI-II	12	21	1	31.7	Adults	Anxiety	Australia	Not defined	0.86	Not given
Milgrom et al.	2021	Internet and Face-to-face Cognitive Behavioral Therapy for Postnatal Depression Compared With Treatment as Usual: Randomized Controlled Trial of MumMoodBooster	Journal of Medical Internet Research	https://doi.org/10.2196%2F17185	RCT	Efficacy	Active and inactive	iCBT	No	MumMoodBooster	Trained professionals	SCID-IV, BDI-II, PHQ-9	6	39	1	30.8	Adults	Anxiety	Australia	Not defined	0.72	Not given
Mira et al.	2017	An Internet-based program for depressive symptoms using human and automated support: a randomized controlled trial	Neuropsychiatric disease and treatment	https://doi.org/10.2147/NDT.S130994	RCT	Efficacy	Active and inactive	iCBT	No	Sonreír es Divertido (Smiling is Fun)	Trained professionals	BDI-II	12	44	0.6591	35.05	Adults	Anxiety	Spain	Not defined	0.818	Unclear
Moeini et al.	2019	Examining the Effectiveness of a Web-Based Intervention for Depressive Symptoms in Female Adolescents: Applying Social Cognitive Theory.	Journal of research in health sciences	http://www.ncbi.nlm.nih.gov/pmc/articles/pmc7183555/	RCT	Effectiveness	Inactive	Social Cognitive Theory	No	Dorehye Amozeshie Dokhtaran	Trained professionals	CES-D	26	64	1	16.7	Teenagers - young adults	Not reported	Iran	Not defined	Not reported	Not given
Mohr et al.	2013	Randomized Controlled Trial Evaluating a Manualized TeleCoaching Protocol for Improving Adherence to a Web-Based Intervention for the Treatment of Depression	PLoS ONE	https://doi.org/10.1371/journal.pone.0070086	RCT	Efficacy	Active and inactive	iCBT	No	MoodManager	Trained professionals	PHQ-9	12	34	0.7353	47.6	Adults	Anxiety, PTSD	USA	Not defined	Not reported	Not given
Montero-Marín et al.	2016	An Internet-Based Intervention for Depression in Primary Care in Spain: A Randomized Controlled Trial	Journal of Medical Internet Research	https://doi.org/10.2196/jmir.5695	RCT	Effectiveness	Active and inactive	iCBT	No	Smiling is Fun	Trained professionals	BDI-II	Not reported	96	0.7917	43.19	Adults	Not reported	Spain	Not defined	0.417	Not given
Mullin et al.	2015	The UniWellbeing course: A randomised controlled trial of a transdiagnostic internet-delivered cognitive behavioural therapy (CBT) programme for university students with symptoms of anxiety and depression	Internet Interventions	https://doi.org/10.1016/j.invent.2015.02.002	RCT	Efficacy	Inactive	iCBT	No	UniWellbeing Course	Trained professionals	PHQ-9	6	31	0.6129	28.6	Adults	Anxiety	Australia	Not defined	0.43	Not given
Murphy et al.	2020	Randomised controlled trial of internet-delivered cognitive behaviour therapy for clinical depression and/or anxiety in cancer survivors (iCanADAPT Early)	Psycho-Oncology	https://doi.org/https://doi.org/10.1002/pon.5267	RCT	Not defined	Inactive	iCBT	No	iCanADAPT Early	Trained professionals	HADS	16	53	0.8679	53.28	Adults	Cancer, anxiety	Australia	Not defined	0.77	Not given
Nadort et al.	2022	Internet-based treatment for depressive symptoms in hemodialysis patients: A cluster randomized controlled trial	General hospital psychiatry	https://doi.org/10.1016/j.genhosppsych.2022.01.008	RCT	Effectiveness	Inactive	Problem-solving therapy	No	Minder Zorgen voor Dialyse Patiënten (Worry Less for Dialysis Patients)	Trained professionals	BDI-II	10	89	0.3596	63	Adults	Renal Disease/ kidney failure	Netherlands	Defined	0.54	Given
Newby et al.	2017	Web-Based Cognitive Behavior Therapy for Depression in People With Diabetes Mellitus: A Randomized Controlled Trial	Journal of Medical Internet Research	https://doi.org/10.2196/jmir.7274	RCT	Efficacy	Inactive	iCBT	No	Sadness program	Trained professionals	PHQ-9	10	41	0.8049	43.5	Adults	Diabetes	Australia	Defined	0.66	Not given
Newby et al.	2013	Internet cognitive behavioural therapy for mixed anxiety and depression: a randomized controlled trial and evidence of effectiveness in primary care	Psychological Medicine	https://doi.org/10.1017/s0033291713000111	RCT	Effectiveness	Inactive	iCBT	No	Worry and Sadness Program	Trained professionals	MINI, PHQ-9	10	46	0.7826	43.6	Adults	Anxiety	Australia	Not defined	0.89	Not given
Niles et al.	2021	Internet-based cognitive behavior therapy for depression, social anxiety disorder, and panic disorder: Effectiveness and predictors of response in a teaching clinic	Behaviour Research and Therapy	https://doi.org/https://doi.org/10.1016/j.brat.2020.103767	Prospective cohort study	Effectiveness	Active	iCBT	No	Not reported	Students	MADRS-R	11	114	0.6754	44.7	Adults	Not reported	Sweden	Not defined	Not reported	Not given
Nobis et al.	2015	Efficacy of a Web-Based Intervention With Mobile Phone Support in Treating Depressive Symptoms in Adults With Type 1 and Type 2 Diabetes: A Randomized Controlled Trial	Diabetes Care	https://doi.org/10.2337/dc14-1728	RCT	Efficacy	Active	Behavioral activation and problem-solving therapy	No	GET.ON Mood Enhancer Diabetes	Trained professionals	CES-D	6	129	0.6357	50	Adults	Diabetes	Germany	Not defined	0.6	Unclear
Norlund et al.	2018	Internet-Based Cognitive Behavioral Therapy for Symptoms of Depression and Anxiety Among Patients With a Recent Myocardial Infarction: The U-CARE Heart Randomized Controlled Trial	Journal of Medical Internet Research	https://doi.org/10.2196/jmir.9710	RCT	Effectiveness	Inactive	iCBT	No	U-CARE	Trained professionals	HADS	14	117	0.3761	58.4	Adults	Anxiety, myocardial Infarction	Sweden	Defined	0.009	Not given
Nygren et al.	2019	Internet‐based treatment of depressive symptoms in a Kurdish population: A randomized controlled trial	Journal of Clinical Psychology	https://doi.org/10.1002/jclp.22753	RCT	Efficacy	Inactive	iCBT	No	Not reported	Research staff	BDI-II	8	25	0.44	33	Adults	Anxiety, insomnia	Sweden	Not defined	0.36	Not given
Nyström et al.	2017	Behavioral activation versus physical activity via the internet: A randomized controlled trial	Journal of Affective Disorders	https://doi.org/10.1016/j.jad.2017.03.018	RCT	Not defined	Active and inactive	Behavioral Activation and Physical Activity	No	Not reported	Students	PHQ-9	12	286	0.7622	42	Adults	Anxiety	Sweden	Not defined	Not reported	Not given
Oehler et al.	2020	Efficacy of a Guided Web-Based Self-Management Intervention for Depression or Dysthymia: Randomized Controlled Trial With a 12-Month Follow-Up Using an Active Control Condition	Journal of Medical Internet Research	https://doi.org/10.2196/15361	RCT	Efficacy	Active	iCBT	No	iFightDepression tool	Trained professionals	IDS-SR	6	173	0.7919	42.9	Adults	Anxiety	Germany	Defined	Not reported	Not given
O'mahen et al.	2014	Netmums: a phase II randomized controlled trial of a guided Internet behavioural activation treatment for postpartum depression.	Psychological Medicine	https://doi.org/10.1017/S0033291713002092	RCT	Effectiveness	Inactive	Behavioral Activation	No	Netmums Helping With Depression	Trained professionals	EPDS	Not reported	41	1	-	Adults	Anxiety	UK	Not defined	0.122	Given
Palacios et al.	2018	Supported Internet-Delivered Cognitive Behavioral Therapy Programs for Depression, Anxiety, and Stress in University Students: Open, Non-Randomised Trial of Acceptability, Effectiveness, and Satisfaction	JMIR Ment Health	https://doi.org/10.2196/11467	RCT	Effectiveness	Active	iCBT	No	Space from Depression	Trained professionals	PHQ-9	8	31	0.6452	-	Adults	Anxiety, stress	USA	Not defined	Not reported	Not given
Pots et al.	2016	Acceptance and commitment therapy as a web-based intervention for depressive symptoms: randomised controlled tria	The British journal of psychiatry	https://doi.org/10.1192/bjp.bp.114.146068	RCT	Efficacy	Active and inactive	ACT	No	Living to the Full	Students	CES-D	12	82	0.9268	45.15	Adults	Anxiety, mood disorder	Netherlands	Defined	0.852	Given
Preschl et al.	2011	The working alliance in a randomized controlled trial comparing online with face-to-face cognitive-behavioral therapy for depression	BMC Psychiatry	https://doi.org/10.1186/1471-244X-11-189	RCT	Not defined	Active	iCBT	No	Not reported	Trained professionals	BDI-II	8	25	0.84	34.9	Adults	Not reported	Switzerland	Not defined	Not reported	Given
Pugh et al.	2016	A Randomised Controlled Trial of Therapist-Assisted, Internet-Delivered Cognitive Behavior Therapy for Women with Maternal Depression	PLoS ONE	https://doi.org/10.1371/journal.pone.0149186	RCT	Efficacy	Inactive	iCBT	No	Maternal Depression Online	Students	EPDS	10	25	1	-	Adults	Anxiety, stress	Canada	Not defined	0.6	Not given
Reins et al.	2019	The more I got, the less I need? Efficacy of Internet-based guided self-help compared to online psychoeducation for major depressive disorder.	Journal of Affective Disorders	https://doi.org/10.1016/j.jad.2018.12.065	RCT	Efficacy	Active	iCBT	No	GET.ON Mood Enhancer	Students	HRSD-24	5	65	0.6923	40.6	Adults	Not reported	Germany	Not defined	0.778	Unclear
Richards et al.	2020	A pragmatic randomized waitlist-controlled effectiveness and cost-effectiveness trial of digital interventions for depression and anxiety	npj Digital Medicine	https://doi.org/10.1038/s41746-020-0293-8	RCT	Effectiveness	Inactive	iCBT	No	Space from Depression (and Space from Anxiety)	Trained professionals	PHQ-9	8	241	0.7178	29	Adults	Anxiety	UK	Not defined	Not reported	Not given
Richards et al.	2015	A randomized controlled trial of an internet-delivered treatment: Its potential as a low-intensity community intervention for adults with symptoms of depression	Behaviour Research and Therapy	https://doi.org/https://doi.org/10.1016/j.brat.2015.10.005	RCT	Effectiveness	Inactive	iCBT	No	Space from Depression	Trained professionals	BDI-II	9	96	0.7396	40.63	Adults	Anxiety	Ireland	Not defined	0.38	Not given
Rollman et al.	2018	Effectiveness of Online Collaborative Care for Treating Mood and Anxiety Disorders in Primary Care: A Randomized Clinical Trial	JAMA Psychiatry	https://doi.org/10.1001/jamapsychiatry.2017.3379	RCT	Effectiveness	Active and inactive	iCBT	No	Beating the Blues	Trained professionals	PHQ-9	26	603	0.796	42.8	Adults	Anxiety	USA	Not defined	0.367	Not given
Rosso et al.	2017	Internet-based cognitive behavior therapy for major depressive disorder: A randomized controlled trial	Depression and Anxiety	https://doi.org/10.1002/da.22590	RCT	Efficacy	Inactive	iCBT	No	Sadness Program	Research staff	HRSD	10	37	0.6216	29.2	Adults	Anxiety, PTSD, OCD, eating disorder	USA	Not defined	0.919	Not given
Salamanca-Sanabria et al.	2020	A Culturally Adapted Cognitive Behavioral Internet-Delivered Intervention for Depressive Symptoms: Randomized Controlled Tria	JMIR Ment Health	https://doi.org/10.2196/13392	RCT	Efficacy	Inactive	iCBT	No	Yo puedo sentirme bien (Space from Depression)	Students	PHQ-9	7	107	0.6916	22.24	Adults	Anxiety	Colombia	Not defined	0.093	Not given
Sethi et al.	2010	The Use of Computerized Self-Help Packages to Treat Adolescent Depression and Anxiety	Journal of Technology in Human Services	https://doi.org/10.1080/15228835.2010.508317	RCT	Efficacy	Active and inactive	iCBT	No	MoodGYM	Trained professionals	DASS −21, K10	3	9	0.8889	19.47	Teenagers - young adults	Anxiety	Australia	Not defined	Not reported	Not given
Sheeber et al.	2012	Development and pilot evaluation of an Internet-facilitated cognitive-behavioral intervention for maternal depression.	Journal of Consulting and Clinical Psychology	https://doi.org/10.1037/a0028820	RCT	Efficacy	Inactive	iCBT	No	Mom-Net	Trained professionals	PHQ-9	8 sessions	35	1	31.1	Adults	Not reported	USA	Not defined	0.63	Not given
Smith et al.	2012	Reducing depression in stroke survivors and their informal caregivers: a randomized clinical trial of a Web-based intervention	Rehabilitation psychology	https://doi.org/10.1037/a0029587	RCT	Efficacy	Inactive	Stress Process Model	No	Not reported	Trained professionals	CES-D	11	30	0.5	57.6	Adults	Stroke-survivor	USA	Not defined	0.59	Not given
Smith et al.	2017	Help from home for depression: A randomised controlled trial comparing internet-delivered cognitive behaviour therapy with bibliotherapy for depression	Internet Interventions	https://doi.org/10.1016/j.invent.2017.05.001	RCT	Efficacy	Active	iCBT	No	Sadness program	Trained professionals	PHQ-9	12	54	0.8519	42.5	Adults	Anxiety	Australia	Not defined	0.8	Not given
Staples et al	2016	Internet-delivered treatment for older adults with anxiety and depression: implementation of the Wellbeing Plus Course in routine clinical care and comparison with research trial outcomes	BJPsych Open	https://doi.org/10.1192/bjpo.bp.116.003400	RCT	Effectiveness	Active	iCBT	No	Wellbeing Plus Course	Trained professionals	PHQ-9	8	949	0.6112	65.7	Older adults	Anxiety	Australia	Not defined	0.791	Not given
Stiles-Shields et al.	2019	Behavioral and Cognitive Intervention Strategies Delivered via Apps for Depression: Pilot Trial	Psychological Services	https://doi.org/10.1037/ser0000261	RCT	Efficacy	Active and inactive	Behavioral activation or CBT	No	Boost Me, Thought Challenger	Trained professionals	PHQ-9	6	20	Not reported	Not reported	Adults	Not reported	USA	Not defined	Not reported	Not given
Ström et al.	2013	Internet-delivered therapist-guided physical activity for mild to moderate depression: a randomized controlled trial	PeerJ	https://doi.org/10.7717/peerj.178	RCT	Not defined	Inactive	Physical activity	No	Not reported	Not reported	BDI-II	9	24	0.8333	48.8	Adults	Anxiety	Sweden	Not defined	0.58	Given
Thompson et al.	2010	Distance delivery of mindfulness-based cognitive therapy for depression: ProjectUPLIFT	Epilepsy & Behavior	https://doi.org/10.1016/j.yebeh.2010.07.031	RCT	Efficacy	Inactive	Mindfulness CBT	No	Project UPLIFT	Research staff	BDI, PHQ-9	8	12	0.77	36.4	Adults	Epilepsy	USA	Not defined	0.3	Not given
Titov et al.	2010	Internet Treatment for Depression: A Randomized Controlled Trial Comparing Clinician vs. Technician Assistance	PLoS ONE	https://doi.org/10.1371/journal.pone.0010939	RCT	Efficacy	Active and inactive	iCBT	No	Sadness Program	Trained professionals	PHQ-9, BDI-II	8	86	0.7674	42	Adults	Not reported	Australia	Not defined	0.747	Not given
Titov et al.	2015	Clinical and Cost-Effectiveness of Therapist-Guided Internet-Delivered Cognitive Behavior Therapy for Older Adults With Symptoms of Depression: A Randomized Controlled Trial	Behavior Therapy	https://doi.org/10.1016/j.beth.2014.09.008	RCT	Efficacy	Inactive	iCBT	No	The Managing Your Mood Course	Trained professionals	PHQ-9	8	27	0.8148	64.52	Older adults	Anxiety	Australia	Not defined	0.7	Not given
Titov et al.	2011	Transdiagnostic internet treatment for anxiety and depression: A randomised controlled trial	Behaviour Research and Therapy	https://doi.org/10.1016/j.brat.2011.03.007	RCT	Efficacy	Inactive	iCBT	No	Wellbeing Program	Trained professionals	MINI, DASS-21, PHQ-9	10	37	0.7027	44.6	Adults	Anxiety	Australia	Not defined	0.81	Unclear
Titov et al.	2016	Treating anxiety and depression in older adults: randomised controlled trial comparing guided v. self-guided internet-delivered cognitive–behavioural therapy	BJPsych Open	https://doi.org/10.1192/bjpo.bp.115.002139	RCT	Efficacy	Active	iCBT	No	Wellbeing Plus Course	Trained professionals	PHQ-9	10	153	0.6536	65	Older adults	Anxiety	Australia	Not defined	0.92	Not given
Tomasino et al.	2017	Harnessing Peer Support in an Online Intervention for Older Adults with Depression	The American journal of geriatric psychiatry	https://doi.org/10.1016/j.jagp.2017.04.015	RCT	Efficacy	Active and inactive	iCBT	No	MoodTech	Trained professionals	PHQ-9	8	35	0.6857	69.6	Older adults	Anxiety	USA	Not defined	Not reported	Not given
Topooco et al.	2018	Chat-and internet-based cognitive–behavioural therapy in treatment of adolescent depression: randomised controlled trial	BJPsych Open	https://doi.org/10.1192/bjo.2018.18	RCT	Efficacy	Inactive	iCBT	No	Not reported	Students	BDI-II	8	33	0.9394	17.2	Teenagers - young adults	Anxiety	Sweden	Defined	0.7	Not given
Topooco et al.	2019	Evaluating the Efficacy of Internet-Delivered Cognitive Behavioral Therapy Blended With Synchronous Chat Sessions to Treat Adolescent Depression: Randomized Controlled Trial	Journal of Medical Internet Research	https://doi.org/10.2196/13393	RCT	Efficacy	Inactive	iCBT	No	Not reported	Trained professionals	BDI-II	8	35	0.9143	17.5	Teenagers - young adults	Anxiety	Sweden	Not defined	Not reported	Not given
Tulbure et al.	2018	Religious versus Conventional Internet-based Cognitive Behavioral Therapy for Depression	Journal of Religion and Health	https://doi.org/10.1007/s10943-017-0503-0	RCT	Efficacy	Active and inactive	iCBT	No	Not reported	Trained professionals	BDI-II	Not reported	53	0.8679	30.71	Adults	Anxiety	Romania	Defined	0.318	Not given
van der Zanden et al.	2012	Effectiveness of an Online Group Course for Depression in Adolescents and Young Adults: A Randomized Trial	Journal of Medical Internet Research	https://doi.org/10.2196/jmir.2033	RCT	Effectiveness	Inactive	iCBT	No	Master Your Mood	Trained professionals	CES-D	6 sessions	121	0.8347	20.8	Teenagers - young adults	Anxiety	Netherlands	Not defined	0.2	Not given
Van der Zweerde et al.	2019	Does online insomnia treatment reduce depressive symptoms? A randomized controlled trial in individuals with both insomnia and depressive symptoms.	Psychological Medicine	https://doi.org/10.1017/S0033291718001149	RCT	Not defined	Active	CBT-I and sleep diary monitoring (i-Sleep)	No	i-Sleep	Students	PHQ-9	9	52	0.82	44.64	Adults	Insomnia	Netherlands	Not defined	0.85	Given
van Luenen et al.	2018	Guided internet-based intervention for people with HIV and depressive symptoms: a randomised controlled trial in the Netherlands	The Lancet HIV	https://doi.org/10.1016/S2352-3018(18)30133-4	RCT	Effectiveness	Inactive	iCBT	No	Not reported	Students	PHQ-9, CES-D	8	97	0.1237	45.53	Adults	HIV	Netherlands	Not defined	0.841	Not given
Vernmark et al.	2010	Internet administered guided self-help versus individualized e-mail therapy: A randomized trial of two versions of CBT for major depression	Behaviour Research and Therapy,	https://doi.org/10.1016/j.brat.2010.01.005	RCT	Not defined	Active and inactive	iCBT	No	Not reported	Students	BDI	8	59	0.7458	38.85	Adults	Included, but not reported in detail	Sweden	Not defined	0.59	Not given
Wade et al.	2019	A Randomized Comparative Effectiveness Trial of Family-Problem–Solving Treatment for Adolescent Brain Injury: Parent Outcomes From the Coping with Head Injury through Problem Solving (CHIPS) Study	The Journal of Head Trauma Rehabilitation	https://doi.org/10.1097/HTR.0000000000000487	RCT	Effectiveness	Active	Problem-solving therapy (Family)	No	Not reported	Trained professionals	CES-D	at least 10 sessions	149	0.8523	Not reported	Adults	Not reported	USA	Not defined	Not reported	Not given
Wagner et al.	2014	Internet-based versus face-to-face cognitive-behavioral intervention for depression: A randomized controlled non-inferiority trial	Journal of Affective Disorders	https://doi.org/10.1016/j.jad.2013.06.032	RCT	Efficacy	Active	iCBT	No	Not reported	Trained professionals	BDI-II	8	32	0.7813	37.25	Adults	Anxiety	Switzerland	Not defined	0.78	Given
Watts et al.	2013	CBT for depression: a pilot RCT comparing mobile phone vs. computer	BMC Psychiatry	https://doi.org/10.1186/1471-244X-13-49	RCT	Efficacy	Active	iCBT	No	The Get Happy Program (Sadness Program)	Trained professionals	PHQ-9	8	35	0.8	41	Adults	Not reported	Australia	Not defined	0.686	Not given
Westerhof et al.	2019	Online therapy for depressive symptoms: An evaluation of counselor-led and peer-supported life review therapy	The Gerontologist	https://doi.org/10.1093/geront/gnx140	RCT	Effectiveness	Active and inactive	Life Review Therapy	No	The Stories We Live	Students	CES-D	12	19	0.842	53.8	Adults	Not reported	Netherlands	Not defined	0.263	Given
Wilson et al.	2018	Engaging adults with chronic disease in online depressive symptom self-management	Western journal of nursing research	https://doi.org/10.1177/0193945916689068	RCT	Efficacy	Inactive	iCBT	No	Think Clearly About Depression	Trained professionals	PHQ-9	Not reported	22	0.9091	45.7	Adults	Chronic disease diagnosis (diabetes, chronic pain, cardiac, respiratory, and kidney diseases)	USA	Defined	0.68	Not given
Yang et al.	2019	Effects of an online mindfulness intervention focusing on attention monitoring and acceptance in pregnant women: a randomized controlled trial	Journal of Midwifery & Women's health	https://doi.org/10.1111/jmwh.12944	RCT	Effectiveness	Inactive	Mindfulness	No	Not reported	Trained professionals	PHQ-9	8	62	1	31.31	Adults	Not reported	China	Not defined	0.839	Not given
Ünlü Ince et al.	2013	Internet-Based, Culturally Sensitive, Problem-Solving Therapy for Turkish Migrants With Depression: Randomized Controlled Trial.	Journal of Medical Internet Research	https://doi.org/10.2196/jmir.2853	RCT	Effectiveness	Inactive	Problem-solving therapy	No	AOC-TR	Research staff	CES-D	5	49	0.6531	34.9	Adults	Anxiety, somatic symptoms	Netherlands	Not defined	0.323	Not given
Zagorscak et al.	2018	Benefits of individualized feedback in internet-based interventions for depression: a randomized controlled trial	Psychotherapy and Psychosomatics	https://doi.org/10.1159/000481515	RCT	Efficacy	Active	iCBT	No	Not reported	Trained professionals	BDI-II, PHQ-9	6	555	0.6486	45.7	Adults	Anxiety	Germany	Defined	0.827	Not given
Note. RCT: Randomised Controlled Trial. (i)ACT: (internet) Acceptance and Commitment Therapy, (i)CBT: (internet) Cognitive Behavioral Therapy, IPDT: Affect-focused psychodynamic psychotherapy. BDI/ BDI-II: Beck Depression Inventory, CES-D: Center for Epidemiological Studies Depression, DASS-21: Depression Anxiety and Stress Scales, EPDS: Edinburgh Postnatal Depression Scale, HADS: Hospital Anxiet…
